# Supplementary material for: Machine Learning–Based Hyperglycemia Prediction: Enhancing Risk Assessment in a Cohort of Undiagnosed Individuals
Source: JMIRx Med. 2024 Sep 11;5:e56993. doi: 10.2196/56993 (PMC11441453; doi:10.2196/56993)
Supplement: Multimedia Appendix 2 [file xmed-v5-e56993-s002.xls]

## Sheet: Additional File 2
Age	Sex	BMI	Smoking_status	ECG	Hemoglobin	Cholesterol	Uric acid	Blood glucose	Systolic_blood_pressure	Diastolic_blood_pressure	Normal_BP	Elevated_BP	PreHTN	HTN	Isolated _systolic_hypertension	Isolated_diastolic_hypertension	Prediabetes	Diabetes	Normal_glucose	Abnormal_ECG_values	Normal_ECG_Values
59	0	39.215	0	76	11.94	25	4.38	122	140	84	0	0	0	0	0	0	0	0	1	0	1
56	1	24.675	0	77	12.36	200		109	115	68	1	0	0	0	0	0	0	0	1	0	1
65	1	31.196	0	110	14.42	257	5.95	168	118	74	1	0	0	0	0	0	1	0	0	1	0
57	0	34.58	0	93	7.57	378	14.5	101	138	84	0	0	1	0	0	0	0	0	1	0	1
44	0	27.57	0	94	8.43	209	1.78	114	107	59	1	0	0	0	0	0	0	0	1	0	1
37	1	27.63	0	81	7.24	193	5.4	127	149	94	0	0	0	1	0	0	0	0	1	0	1
75	0	30.95	0	99	10.13	265	4.27	104	142	79	0	0	0	0	1	0	0	0	1	0	1
24	1	20.07	0	105	8.73	218	3.4	123	107	61	1	0	0	0	0	0	0	0	1	1	0
29	1	26.64	0	75	12.85	140			119	71	1	0	0	0	0	0	0	0	0	0	1
29	1	34.59	0	165		180	3.59	97	124	71	0	0	0	0	0	0	0	0	1	1	0
68	1	28.99	0	121	8.23	230	3.68	96	122	77	0	0	0	0	0	0	0	0	1	1	0
30	1	21.86	1	209		192	94.93	93	92	54	1	0	0	0	0	0	0	0	1	1	0
28	1	24.64	0	74	8.95		4.98	96	126	77	0	0	0	0	0	0	0	0	1	0	1
52	0	34.18	0	114	8.23	322	11.39	87	147	90	0	0	0	1	0	0	0	0	1	1	0
56	0	32.09	0	111	8.01	221	9.32	117	162	107	0	0	0	1	0	0	0	0	1	1	0
48	0	35.94	0	84	9.54	229	5.66	217	159	100	0	0	0	1	0	0	0	1	0	0	1
37	0	22.36	0	75	12.48		2.37	88	126	71	0	0	0	0	0	0	0	0	1	0	1
34	1	29.98	0	73	13.62	175	1.8	131	124	76	0	0	0	0	0	0	0	0	1	0	1
36	0	40.95	0	87	8.77	175	1.85	117	146	90	0	0	0	1	0	0	0	0	1	0	1
25	1	27.45	0	70	8.91	199	2.46	86	124	75	0	0	0	0	0	0	0	0	1	0	1
38	1	23.17	1	129		184	3.16	93	106	57	1	0	0	0	0	0	0	0	1	1	0
62	1	23.91	0	65	12.24	225	2.2	75	142	76	0	0	0	0	1	0	0	0	1	0	1
25	1	28.01	0	84		146	3.12	125	120	74	0	0	0	0	0	0	0	0	1	0	1
71	1	24.91	0	81	9.94	211		77	138	71	0	0	0	0	0	0	0	0	1	0	1
51	0	34.85	0	84		237	4.61	164	119	74	1	0	0	0	0	0	1	0	0	0	1
52	0	26.91	0	76	11.65	218	2.9	101	137	78	0	0	0	0	0	0	0	0	1	0	1
54	0	35.37	0	66		241	6.43	74	125	78	0	0	0	0	0	0	0	0	1	0	1
45	0	31.49	0	85		207	3.09	123	173	11	0	0	0	0	1	0	0	0	1	0	1
67	0	28.8	0	73	10	215	4.79	73	139	82	0	0	1	0	0	0	0	0	1	0	1
25	1	22.46	1	61		173	4.58	97	134	79	0	0	0	0	0	0	0	0	1	0	1
24	1	26.51	0	87		153	3.22	112	127	77	0	0	0	0	0	0	0	0	1	0	1
41	0	29.91	0	92		228		187	130	81	0	0	1	0	0	0	1	0	0	0	1
56	0	42.51	0	108	7.25	258	7.88	127	167	114	0	0	0	1	0	0	0	0	1	1	0
35	0	25.97	0	61	10.93	187	3.03	95	106	62	1	0	0	0	0	0	0	0	1	0	1
33	0	31.63	0	80	12.09	155	2.53	139	146	96	0	0	0	1	0	0	0	0	1	0	1
44	0	24.19	0	69	11.37	203	1.87	116	108	68	1	0	0	0	0	0	0	0	1	0	1
38	0	23.44	0	118	11.81	208	3.8	138	107	70	1	0	0	0	0	0	0	0	1	1	0
68	0	29.52	0	106	9.31	241	3.16	144	264	224	0	0	0	1	0	0	1	0	0	1	0
45	0	37.33	0	90	11.8	196	5.87	130	157	103	0	0	0	1	0	0	0	0	1	0	1
53	0	23.28	0	79	11.36	217	2.5	103	122	80	0	0	0	0	0	1	0	0	1	0	1
40	0	29.06	0	84	14.37	154	5.84	109	115	65	1	0	0	0	0	0	0	0	1	0	1
60	0	33.81	0	79	11.8	240	6.5	124	114	77	1	0	0	0	0	0	0	0	1	0	1
77	0	30.29	0	86					149	80	0	0	0	0	1	0	0	0	0	0	1
74	0	20.35	0	81	11.63	219	4.16	120	122	60	0	0	0	0	0	0	0	0	1	0	1
63	0	48.48	0	79	11.96	197	6.62	90	135	74	0	0	0	0	0	0	0	0	1	0	1
23	0	18.42	0	101	7.41	195	2.34	125	95	48	1	0	0	0	0	0	0	0	1	1	0
52	0	35.93	0	92	5.27	300	5.06	96	122	74	0	0	0	0	0	0	0	0	1	0	1
63	0	24.33	0	94	10.04	224	5.07	100.4	147	93	0	0	0	1	0	0	0	0	1	0	1
38	0	41.37	0	74	9.37	195	5.32	97	167	105	0	0	0	1	0	0	0	0	1	0	1
40	1	40.61	0	117	9.79	243		95	162	85	0	0	0	0	1	0	0	0	1	1	0
38	0	26.23	0	94	12.25	206		128	112	75	1	0	0	0	0	0	0	0	1	0	1
44	0	30.59	0	80	12.6	219	3.65	121	99	68	1	0	0	0	0	0	0	0	1	0	1
61	0	33.29	0	77	13.42	260	7.08	112	140	79	0	0	0	0	0	0	0	0	1	0	1
37	0	26.85	0	88	10.64	244	2.1	110	126	91	0	1	0	0	0	1	0	0	1	0	1
36	0	27.34	0	104	11.1	184	8.41	135	126	79	0	0	0	0	0	0	0	0	1	1	0
33	0	31.26	0	70	10.09	229	1.59	105	116	78	1	0	0	0	0	0	0	0	1	0	1
37	0	27.65	0	80	9.45	199	3.16	138	158	107	0	0	0	1	0	0	0	0	1	0	1
70	1	27.09	0	76	10.76	167	5.72	129	129	64	0	0	0	0	0	0	0	0	1	0	1
44	0	29.68	0	100	10.74	172	4.84	127	151	77	0	0	0	0	1	0	0	0	1	0	1
25	0	27.05	0	85	11.84	215	3.24	134	127	80	0	0	0	0	0	1	0	0	1	0	1
46	0	24.09	0	76	10.72	138	1.8	124	116	79	1	0	0	0	0	0	0	0	1	0	1
29	0	22.83	0	77	13.09	242	2.19	103	113	74	1	0	0	0	0	0	0	0	1	0	1
19	0	21.12	0	80	11.66	182	1.74	102	103	58	1	0	0	0	0	0	0	0	1	0	1
45	0	33.7	0	78	16.71	175	4.02	125	152	94	0	0	0	1	0	0	0	0	1	0	1
36	0	24.91	0	92	12.85	216	1.69	134	137	88	0	0	1	0	0	0	0	0	1	0	1
44	0	24.03	0	204	10.68	262	4.29	113	162	113	0	0	0	1	0	0	0	0	1	1	0
30	0	35.18	0	90	11.44	155		155	116	76	1	0	0	0	0	0	1	0	0	0	1
27	1	19.83	0	61	12.43	181	3.17	143	126	90	0	1	0	0	0	1	1	0	0	0	1
70	0	31.78	0	89	10.43	226	3.65	367	119	68	1	0	0	0	0	0	0	1	0	0	1
60	1	36.54	0	66	12.09	163	4.64	98	178	97	0	0	0	1	0	0	0	0	1	0	1
50	0	41.42	1	92	11.72	234	3.78	124	131	85	0	0	1	0	0	0	0	0	1	0	1
39	0	35.52	0	153	12.6	193	3.1	92	128	80	0	0	0	0	0	1	0	0	1	1	0
53	0	35.39	0	198	9.44	241	2.75	198	165	96	0	0	0	1	0	0	1	0	0	1	0
27	0	24.56	0	87	11.51	170	5.95	101	92	50	1	0	0	0	0	0	0	0	1	0	1
20	1	27.08	0	91	13.52	173	3.41	108	130	72	0	0	0	0	0	0	0	0	1	0	1
32	0	44.74	0	117	11.16	268	7.61	100	158	87	0	0	0	0	1	0	0	0	1	1	0
47	0	35.62	0	82	11.93	168	3.12	97	170	98	0	0	0	1	0	0	0	0	1	0	1
24	0	27.67	0	94	12.45	181	4.34	95	110	69	1	0	0	0	0	0	0	0	1	0	1
50	0	35.02	0	83	11.62	194	4.02	96	147	88	0	0	0	0	1	0	0	0	1	0	1
41	1	32.35	0	96	13.56	211	3.94	106	131	82	0	0	1	0	0	0	0	0	1	0	1
34	0	25.36	0	94	10.84	179	4.31	120	119	78	1	0	0	0	0	0	0	0	1	0	1
68	1	25.93	0	74	12.46	232	4.6	128	128	75	0	0	0	0	0	0	0	0	1	0	1
37	1	26.68	0	77	9.51	128	5.73	92	152	98	0	0	0	1	0	0	0	0	1	0	1
29	0	25.1	0	101	11.15	226	1.54	111	105	63	1	0	0	0	0	0	0	0	1	1	0
35	1	32.26	0	109	12.9	225	3.29	110	128	101	0	1	0	0	0	1	0	0	1	1	0
44	0	33.33	0	79	11.51	217		78	147	91	0	0	0	1	0	0	0	0	1	0	1
65	0	29.09	0	150	12.26		4.05	1.74	147	103	0	0	0	1	0	0	0	0	1	1	0
60	1	24.18	0	194	11.76	172	2.39	92	109	61	1	0	0	0	0	0	0	0	1	1	0
41	1	20.69	0	119	15.07	176	3.94	125	127	84	0	1	0	0	0	1	0	0	1	1	0
61	1	24.62	0	89	13.39	190	3.69	120	126	82	0	1	0	0	0	1	0	0	1	0	1
53	1	27.12	1	68	13.81	202	6.41	182	126	82	0	1	0	0	0	1	1	0	0	0	1
60	1	30.87	0	67	11.78	211	2.2	139	146	86	0	0	0	0	1	0	0	0	1	0	1
33	0	25.17	0	74	12.11	195	2.59	114	108	75	1	0	0	0	0	0	0	0	1	0	1
33	0	30.1	0	82	13.19	216	2.19	98	134	86	0	0	1	0	0	0	0	0	1	0	1
32	0	32.57	0	79	11.27	188	4.48	139	98	51	1	0	0	0	0	0	0	0	1	0	1
25	0	20.08	0	99	11.81	190	3.73	111	96	51	1	0	0	0	0	0	0	0	1	0	1
25	1	23.45	0	73	14.54	122	5.43	117	127	75	0	0	0	0	0	0	0	0	1	0	1
45	0	27.36	0	94	11.88	225	3.9	96	152	86	0	0	0	0	1	0	0	0	1	0	1
69	1	21.04	0	146	13.77	215	4.03	89	126	73	0	0	0	0	0	0	0	0	1	1	0
23	1	21.88	0	77	16.12	215	3.82	153	98	72	1	0	0	0	0	0	1	0	0	0	1
20	1	21.21	0	90	14.36	145	2.08	127	119	65	1	0	0	0	0	0	0	0	1	0	1
42	0	32.03	0	93	11.15	183	3.07	98	119	76	1	0	0	0	0	0	0	0	1	0	1
25	0	27.04	0	68	11.13	201	3.01	96	127	76	0	0	0	0	0	0	0	0	1	0	1
33	1	23.51	0	62	10.53	157	5.42	124	119	79	1	0	0	0	0	0	0	0	1	0	1
35	1	23.25	0	75	12.51	213	5.32	91	138	76	0	0	0	0	0	0	0	0	1	0	1
43	0	28.68	0	81		111	4.18	91	125	76	0	0	0	0	0	0	0	0	1	0	1
77	1	19.79	0	139	12.37	199	3.47	105	112	66	1	0	0	0	0	0	0	0	1	1	0
35	0	36.89	0	95	11.57	165	2.21	133	125	78	0	0	0	0	0	0	0	0	1	0	1
35	1	21.59	0	201	12.55	252	6.19	126	119	83	0	0	0	0	0	1	0	0	1	1	0
63	0	33.79	0	96	11.29	164	4.48	138	141	83	0	0	0	0	1	0	0	0	1	0	1
38	1	26.25	0	86	12.73	121	4.68	113	146	89	0	0	0	0	1	0	0	0	1	0	1
50	0	36.26	0	75	14.93	263	6.77	141	149	85	0	0	0	0	1	0	1	0	0	0	1
45	0	33.31	0	89	12.18	171	4.8	149	146	75	0	0	0	0	1	0	1	0	0	0	1
59	1	29.67	0	68	11.06	114	5.54	119	145	114	0	0	0	1	0	0	0	0	1	0	1
41	1	19.49	0	160	13.26	183	3.69	90	110	65	1	0	0	0	0	0	0	0	1	1	0
25	1	23.92	0	84	15.22	179	2.94	102	106	65	1	0	0	0	0	0	0	0	1	0	1
35	1	21.68	0	69	13.64	159	3.43	109	130	82	0	0	1	0	0	0	0	0	1	0	1
20	1	20.73	1	175	14.48	158	3.43	115	116	80	0	0	0	0	0	1	0	0	1	1	0
40	0	46.77	0	121	12.58	118	4.11	132	170	100	0	0	0	1	0	0	0	0	1	1	0
52	0	36.07	0	98	11.66	158	3.49	146	189	104	0	0	0	1	0	0	1	0	0	0	1
42	0	21.83	0	110	11.69	239	4.28	107	109	68	1	0	0	0	0	0	0	0	1	1	0
35	0	31.23	0	89	11.92	228	3.48	91	119	69	1	0	0	0	0	0	0	0	1	0	1
47	0	23.81	0	94	9.77	200	2.72	105	141	95	0	0	0	1	0	0	0	0	1	0	1
43	0	22.32	0	109	12.19	227	4.14	115	102	61	1	0	0	0	0	0	0	0	1	1	0
35	0	24.15	0	85	11.02	237	6.24	116	151	96	0	0	0	1	0	0	0	0	1	0	1
54	1	23.76	1		13.46		5.16	108	126	91	0	1	0	0	0	1	0	0	1	0	0
43	0	25.97	0	90	12.03	192	4.05	120	98	58	1	0	0	0	0	0	0	0	1	0	1
40	0	25.57	0	86	10.95	136	2.02	75	152	97	0	0	0	1	0	0	0	0	1	0	1
57	0	27.23	0	214	10.26	153	5.06	131	108	58	1	0	0	0	0	0	0	0	1	1	0
59	0	39.11	0	119	13.39	244	7.39	146	159	99	0	0	0	1	0	0	1	0	0	1	0
34	1	22.71	0	90	14.93	105	8.14	90	132	79	0	0	0	0	0	0	0	0	1	0	1
22	1	21.91	0	89	12.18	246	2.88	101	132	82	0	0	1	0	0	0	0	0	1	0	1
63	0	26.63	0	165	11.72	213	7.33	164	134	80	0	0	1	0	0	0	1	0	0	1	0
44	0	24.48	0	92	11.14	153	3.23	117	112	64	1	0	0	0	0	0	0	0	1	0	1
64	1	26.59	0	88	14.88	216	9.15	129	136	79	0	0	0	0	0	0	0	0	1	0	1
55	1	36.3	0	61	16.4	168	4.87	110	162	90	0	0	0	1	0	0	0	0	1	0	1
55	1	30.05	0	135	15.89	180	3.59	146	127	88	0	1	0	0	0	1	1	0	0	1	0
49	1	26.15	0	195		136	3.78	137	114	82	0	0	0	0	0	1	0	0	1	1	0
39	0	30.46	0	94		185	3.51	130	132	72	0	0	0	0	0	0	0	0	1	0	1
49	1	18.37	0	76		182	5.47	103	120	71	0	0	0	0	0	0	0	0	1	0	1
44	1	19.34	0	116		203	7.83	101	101	67	1	0	0	0	0	0	0	0	1	1	0
35	1	20.61	1	97		144	7.17	99	102	73	1	0	0	0	0	0	0	0	1	0	1
25	0	25.03	0	112		130	3.7	110	157	95	0	0	0	1	0	0	0	0	1	1	0
25	0	21.31	0	116		200	3.64	95	119	73	1	0	0	0	0	0	0	0	1	1	0
58	0	23.12	0	67		190	4.66	103	136	71	0	0	0	0	0	0	0	0	1	0	1
37	0	24.35	0	89		197	2.87	99	136	88	0	0	1	0	0	0	0	0	1	0	1
34	0	27.61	0	67		179	7.68	98	136	88	0	0	1	0	0	0	0	0	1	0	1
25	0	19.41	0	99		186	6.69	99	110	67	1	0	0	0	0	0	0	0	1	0	1
70	1	27.17	0	85		134	5.91	102	145	85	0	0	0	0	1	0	0	0	1	0	1
28	1	19.65	0	94		189	4.79	92	108	70	1	0	0	0	0	0	0	0	1	0	1
60	0	23.45	0	71		135	5.14	113	143	105	0	0	0	1	0	0	0	0	1	0	1
39	0	25.39	0	94		217	2.72	101	128	70	0	0	0	0	0	0	0	0	1	0	1
49	0	26.15	0	61		176	4.73	121	169	91	0	0	0	1	0	0	0	0	1	0	1
43	0	32.37	0	109		177	5.31	122	170	107	0	0	0	1	0	0	0	0	1	1	0
27	1	22.25	0	181		174	6.62	83	118	86	0	0	0	0	0	1	0	0	1	1	0
39	1	15.71	0	193		236	5.09	132	111	68	1	0	0	0	0	0	0	0	1	1	0
40	0	20.91	0	94		243	2.91	84	131	89	0	0	1	0	0	0	0	0	1	0	1
70	0	23.61	0	167		190	4.38	100	168	105	0	0	0	1	0	0	0	0	1	1	0
48	1	26.33	1	94		165	5.04	105	170	108	0	0	0	1	0	0	0	0	1	0	1
39	0	27.62	0	126		241	165	147	94	56	1	0	0	0	0	0	1	0	0	1	0
20	1	19.68	0	79		208	5	117	121	60	0	0	0	0	0	0	0	0	1	0	1
21	1	23.77	0	67		187	2.51	113	107	65	1	0	0	0	0	0	0	0	1	0	1
35	1	25.48	0	94		167	3.1	117	138	82	0	0	1	0	0	0	0	0	1	0	1
49	1	23.83	0	69		179	3.23	113	118	76	1	0	0	0	0	0	0	0	1	0	1
31	0	25.81	0	76		195	2.06	111	99	54	1	0	0	0	0	0	0	0	1	0	1
31	0	23.04	0	87		181	8.03	137	109	60	1	0	0	0	0	0	0	0	1	0	1
50	1	26.77	0	88		142	1.59	208	161	91	0	0	0	1	0	0	0	1	0	0	1
43	0	31.62	0	111		188	3.19	150	148	98	0	0	0	1	0	0	1	0	0	1	0
70	0	20.47	0	163					187	100	0	0	0	1	0	0	0	0	0	1	0
23	1	20.47	0	86		139	5.29	104	114	56	1	0	0	0	0	0	0	0	1	0	1
45	1	23.11	0			190	7.79		121	75	0	0	0	0	0	0	0	0	0	0	0
41	1	22.78	0	96		158	5.28	122	128	73	0	0	0	0	0	0	0	0	1	0	1
56	0	19.65	0	177		155	4.2	119	99	62	1	0	0	0	0	0	0	0	1	1	0
58	1	25.23	1	87		210	7.32	124	126	69	0	0	0	0	0	0	0	0	1	0	1
21	1	20.25	0	74		213	8.22	213	112	66	1	0	0	0	0	0	0	1	0	0	1
32	0	35.3	0	80		119	2.97	116	135	81	0	0	1	0	0	0	0	0	1	0	1
30	0	36.01	0	93		204	8.23	127	116	69	1	0	0	0	0	0	0	0	1	0	1
83	1	29.76	0	86		212	4.91	255	133	69	0	0	0	0	0	0	0	1	0	0	1
54	0	24.96	0	100		206	1.65	93	137	77	0	0	0	0	0	0	0	0	1	0	1
62	1	29.69	0	83		127	7.47	181	137	88	0	0	1	0	0	0	1	0	0	0	1
73	0	30.59	0	99		152	5.73	148	157	81	0	0	0	0	1	0	1	0	0	0	1
60	0	19.97	0			195	3.93	85	97	61	1	0	0	0	0	0	0	0	1	0	0
58	0	26.01	0	151		198	10.39	145	177	95	0	0	0	1	0	0	1	0	0	1	0
58	0	18.34	0	98		139	7.17	96	167	96	0	0	0	1	0	0	0	0	1	0	1
57	0	22.89	0	144		221	5.54	105	114	63	1	0	0	0	0	0	0	0	1	1	0
73	0	21.69	0	66		218	6.43	145	115	56	1	0	0	0	0	0	1	0	0	0	1
56	1	22.92	0	94		168	5.7	149	128	63	0	0	0	0	0	0	1	0	0	0	1
74	0	29.83	0	97					187	95	0	0	0	1	0	0	0	0	0	0	1
18	0	18.39	0	91		143	4.35	126	124	64	0	0	0	0	0	0	0	0	1	0	1
69	1	17.09	1	212		189	12.11	106	139	76	0	0	0	0	0	0	0	0	1	1	0
39	0	29.85	0	88		176	8.82	128	103	63	1	0	0	0	0	0	0	0	1	0	1
50	0	31.86	0	92		228	3.95	133	168	102	0	0	0	1	0	0	0	0	1	0	1
29	1	21.31	0	57		169	8.3	113	119	67	1	0	0	0	0	0	0	0	1	0	1
25	1	20.12	0	98		208	4.7	129	133	83	0	0	1	0	0	0	0	0	1	0	1
54	1	26.35	0	84		181	5.35	114	133	81	0	0	1	0	0	0	0	0	1	0	1
